# Supplementary material for: Heat Shock Protein 20 Gene Superfamilies in Red Algae: Evolutionary and Functional Diversities
Source: Front Plant Sci. 2022 Mar 16;13:817852. doi: 10.3389/fpls.2022.817852 (PMC8966773; doi:10.3389/fpls.2022.817852)
Supplement: Supplementary file 1 [file Table_1.XLSX]

## Sheet: Table S1
Supplementary Table 1. List of species and database used to search for putative red algal Hsp20 proteins
Class	Species	Source	References
Cyanidiophyceae	Cyanidioschyzon merolae	NCBI	Matsuzaki et al., 2004
Cyanidiophyceae	Galdieria sulphuraria	NCBI	Schoenknecht et al.,2013
Cyanidiophyceae	Cyanidium caldarium	EukProt	Richter et al., 2020
Florideophyceae	Chondrus crispus	NCBI	Collen et al., 2013
Florideophyceae	Gracilariopsis chorda	NCBI	Lee et al., 2018
Florideophyceae	Agarophyton chilense	EukProt	Richter et al., 2020
Compsopogonophyceae	Madagascaria erythrocladioides	EukProt	Richter et al., 2020
Compsopogonophyceae	Compsopogon caeruleus	EukProt	Richter et al., 2020
Porphyridiophyceae	Erythrolobus australicus	EukProt	Richter et al., 2020
Porphyridiophyceae	Porphyridium aerugineum	EukProt	Richter et al., 2020
Porphyridiophyceae	Porphyridium purpureum	NCBI	Bhattacharya et al., 2013
Bangiophyceae	Pyropia yezoensis	NCBI	Wang et al., 2020a
Bangiophyceae	Pyropia haitanensis	NCBI	Cao et al., 2020
Bangiophyceae	Porphyra umbilicalis	NCBI	Brawley et al., 2017
Rhodellophyceae	Rhodella violacea	EukProt	Richter et al., 2020
Stylonematophyceae	Rhodosorus marinus	EukProt	Richter et al., 2020
Stylonematophyceae	Stylonematophyceae sp	EukProt	Richter et al., 2020
