# Supplementary material for: Heat Shock Protein 20 Gene Superfamilies in Red Algae: Evolutionary and Functional Diversities
Source: Front Plant Sci. 2022 Mar 16;13:817852. doi: 10.3389/fpls.2022.817852 (PMC8966773; doi:10.3389/fpls.2022.817852)
Supplement: Supplementary file 2 [file Table_2.XLSX]

## Sheet: Table S2
Supplementary Table 2. List of Hsp20 proteins used to construct a maximum likelihood (ML) tree
Species	Accession number	Label	Source	website
Methanocella conradii	1041930.Mtc_0785	Methanocella_conradii_Mtc_0785	EukProt	https://doi.org/10.6084/m9.figshare.12417881.v2
Haloferax mucosum	662479.C440_10053	Haloferax_mucosum_C440_10053	EukProt	https://doi.org/10.6084/m9.figshare.12417881.v2
Thermococcus sibiricus	604354.TSIB_0520	Thermococcus_sibiricus_TSIB_0520	EukProt	https://doi.org/10.6084/m9.figshare.12417881.v2
Thermococcus indicus	WP_139681163.1	Thermococcus_indicus_WP_139681163.1	NCBI	http://www.ncbi.nlm.nih.gov/
Pyrococcus abyssi	WP_010867539.1	Pyrococcus_abyssi_WP_010867539.1	NCBI	http://www.ncbi.nlm.nih.gov/
Aeropyrum pernix	272557.APE_1950.1	Aeropyrum_pernix_APE_1950.1	EukProt	https://doi.org/10.6084/m9.figshare.12417881.v2
Staphylothermus marinus	WP_011838762.1	Staphylothermus_marinus_WP_011838762.1	NCBI	http://www.ncbi.nlm.nih.gov/
Desulfurococcus amylolyticus	490899.DKAM_0840	Desulfurococcus_amylolyticus_DKAM_0840	EukProt	https://doi.org/10.6084/m9.figshare.12417881.v2
Fervidicoccus fontis	1163730.FFONT_0352	Fervidicoccus_fontis_FFONT_0352	EukProt	https://doi.org/10.6084/m9.figshare.12417881.v2
Pyrolobus fumarii	WP_014027027.1	Pyrolobus_fumarii_WP_014027027.1	NCBI	http://www.ncbi.nlm.nih.gov/
Ignicoccus hospitalis	453591.Igni_1363	Ignicoccus_hospitalis_Igni_1363	EukProt	https://doi.org/10.6084/m9.figshare.12417881.v2
Nostoc punctiforme	63737.Npun_F0784	Nostoc_punctiforme_Npun_F0784	EukProt	https://doi.org/10.6084/m9.figshare.12417881.v2
Raphidiopsis brookii	533247.CRD_01314	Raphidiopsis_brookii_CRD_01314	EukProt	https://doi.org/10.6084/m9.figshare.12417881.v2
Synechococcus sp.	321332.CYB_1589	Synechococcus_sp_CYB_1589	EukProt	https://doi.org/10.6084/m9.figshare.12417881.v2
Anabaena variabilis	240292.Ava_4812	Anabaena_variabilis_Ava_4812	EukProt	https://doi.org/10.6084/m9.figshare.12417881.v2
Acaryochloris marina	329726.AM1_2993	Acaryochloris_marina_AM1_2993	EukProt	https://doi.org/10.6084/m9.figshare.12417881.v2
Leptolyngbya sp.	102129.Lepto7375DRAFT_2320	Leptolyngbya_sp_Lepto7375DRAFT_2320	EukProt	https://doi.org/10.6084/m9.figshare.12417881.v2
Cylindrospermum stagnale	56107.Cylst_0899	Cylindrospermum_stagnale_Cylst_0899	EukProt	https://doi.org/10.6084/m9.figshare.12417881.v2
Nodularia spumigena	313624.NSP_38080	Nodularia_spumigena_NSP_38080	EukProt	https://doi.org/10.6084/m9.figshare.12417881.v2
Chlorogloeopsis fritschii	211165.AJLN01000061_gene4007	Chlorogloeopsis_fritschii_AJLN01000061_gene4007	EukProt	https://doi.org/10.6084/m9.figshare.12417881.v2
Oscillatoriales cyanobacterium	864702.OsccyDRAFT_3565	Oscillatoriales_cyanobacterium_OsccyDRAFT_3565	EukProt	https://doi.org/10.6084/m9.figshare.12417881.v2
Thermosynechococcus elongatus	197221	Thermosynechococcus_elongatus_22294595	EukProt	https://doi.org/10.6084/m9.figshare.12417881.v2
Geobacillus kaustophilus	235909.GK2159	Geobacillus_kaustophilus_GK2159	EukProt	https://doi.org/10.6084/m9.figshare.12417881.v2
Bacillus pseudofirmus	398511.BpOF4_19115	Bacillus_pseudofirmus_BpOF4_19115	EukProt	https://doi.org/10.6084/m9.figshare.12417881.v2
Gemmatimonadetes bacterium	861299.J421_2388	Gemmatimonadetes_bacterium_J421_2388	EukProt	https://doi.org/10.6084/m9.figshare.12417881.v2
Methylibium petroleiphilum	420662.Mpe_A2042	Methylibium_petroleiphilum_Mpe_A2042	EukProt	https://doi.org/10.6084/m9.figshare.12417881.v2
Ralstonia eutropha	381666.H16_A1423	Ralstonia_eutropha_H16_A1423	EukProt	https://doi.org/10.6084/m9.figshare.12417881.v2
Pseudomonas taeanensis	1395571.TMS3_0111450	Pseudomonas_taeanensis_TMS3_0111450	EukProt	https://doi.org/10.6084/m9.figshare.12417881.v2
Desulfovibrio aminophilus	1121440.AUMA01000009_gene713	Desulfovibrio_aminophilus_AUMA01000009_gene713	EukProt	https://doi.org/10.6084/m9.figshare.12417881.v2
Desulfovibrio longus	1121456.ATVA01000012_gene2563	Desulfovibrio_longus_ATVA01000012_gene2563	EukProt	https://doi.org/10.6084/m9.figshare.12417881.v2
Desulfovibrio hydrothermalis	1121451.DESAM_20661	Desulfovibrio_hydrothermalis_DESAM_20661	EukProt	https://doi.org/10.6084/m9.figshare.12417881.v2
Halomonas anticariensis	1121939.L861_06925	Halomonas_anticariensis_L861_06925	EukProt	https://doi.org/10.6084/m9.figshare.12417881.v2
Burkholderia cenocepacia	216591.BCAL1233	Burkholderia_cenocepacia_BCAL1233	EukProt	https://doi.org/10.6084/m9.figshare.12417881.v2
Oceanicola granulosus	314256.OG2516_16861	Oceanicola_granulosus_OG2516_16861	EukProt	https://doi.org/10.6084/m9.figshare.12417881.v2
Azorhizobium caulinodans	438753.AZC_4265	Azorhizobium_caulinodans_AZC_4265	EukProt	https://doi.org/10.6084/m9.figshare.12417881.v2
Candidatus Profftella	669502.SSDC_00555	Candidatus_Profftella_SSDC_00555	EukProt	https://doi.org/10.6084/m9.figshare.12417881.v2
Vibrio kanaloae	1191299.AJYX01000033_gene3040	Vibrio_kanaloae_AJYX01000033_gene3040	EukProt	https://doi.org/10.6084/m9.figshare.12417881.v2
Komagataeibacter medellinensis	634177.GLX_26020	Komagataeibacter_medellinensis_GLX_26020	EukProt	https://doi.org/10.6084/m9.figshare.12417881.v2
Rhizobium tropici	698761.RTCIAT899_CH02460	Rhizobium_tropici_RTCIAT899_CH02460	EukProt	https://doi.org/10.6084/m9.figshare.12417881.v2
Azorhizobium doebereinerae	1038858.AXBA01000012_gene1766	Azorhizobium_doebereinerae_AXBA01000012_gene1766	EukProt	https://doi.org/10.6084/m9.figshare.12417881.v2
Bartonella grahamii	634504.Bgr_00940	Bartonella_grahamii_Bgr_00940	EukProt	https://doi.org/10.6084/m9.figshare.12417881.v2
Rhizophagus irregularis	588596.U9TEQ1	Rhizophagus_irregularis_U9TEQ1	EukProt	https://doi.org/10.6084/m9.figshare.12417881.v2
Pseudozyma flocculosa	84751.XP_007876389.1	Pseudozyma_flocculosa_XP_007876389.1	EukProt	https://doi.org/10.6084/m9.figshare.12417881.v2
Pseudozyma brasiliensis	1392244.V5E2T7	Pseudozyma_brasiliensis_V5E2T7	EukProt	https://doi.org/10.6084/m9.figshare.12417881.v2
Ustilago maydis	5270.UM03881P0	Ustilago_maydis_UM03881P0	EukProt	https://doi.org/10.6084/m9.figshare.12417881.v2
Schizosaccharomyces cryophilus	866546.EPY49146	Schizosaccharomyces_cryophilus_EPY49146	EukProt	https://doi.org/10.6084/m9.figshare.12417881.v2
Fusarium oxysporum	5507.FOXG_07109P0	Fusarium_oxysporum_FOXG_07109P0	EukProt	https://doi.org/10.6084/m9.figshare.12417881.v2
Aspergillus niger	5061.CADANGAP00011988	Aspergillus_niger_CADANGAP00011988	EukProt	https://doi.org/10.6084/m9.figshare.12417881.v2
Aspergillus kawachii	40384.G7XU39	Aspergillus_kawachii_G7XU39	EukProt	https://doi.org/10.6084/m9.figshare.12417881.v2
Chlamydomonas reinhardtii	Cre03.g145787	Cre03.g145787	Phytozome 13	https://phytozome-next.jgi.doe.gov/
Chlamydomonas reinhardtii	Cre14.g617450	Cre14.g617450	Phytozome 13	https://phytozome-next.jgi.doe.gov/
Chlamydomonas reinhardtii	Cre14.g617400	Cre14.g617400	Phytozome 13	https://phytozome-next.jgi.doe.gov/
Chlamydomonas reinhardtii	Cre07.g318850	Cre07.g318850	Phytozome 13	https://phytozome-next.jgi.doe.gov/
Chlamydomonas reinhardtii	Cre07.g318800	Cre07.g318800	Phytozome 13	https://phytozome-next.jgi.doe.gov/
Chlamydomonas reinhardtii	Cre07.g318600	Cre07.g318600	Phytozome 13	https://phytozome-next.jgi.doe.gov/
Dunaliella salina	Dusal.0044s00016	Dusal.0044s00016	Phytozome 13	https://phytozome-next.jgi.doe.gov/
Dunaliella salina	Dusal.0044s00017	Dusal.0044s00017	Phytozome 13	https://phytozome-next.jgi.doe.gov/
Dunaliella salina	Dusal.0014s00019	Dusal.0014s00019	Phytozome 13	https://phytozome-next.jgi.doe.gov/
Dunaliella salina	Dusal.0016s00014	Dusal.0016s00014	Phytozome 13	https://phytozome-next.jgi.doe.gov/
Volvox carteri	Vocar.0003s0054	Vocar.0003s0054	Phytozome 13	https://phytozome-next.jgi.doe.gov/
Volvox carteri	Vocar.0018s0065	Vocar.0018s0065	Phytozome 13	https://phytozome-next.jgi.doe.gov/
Ostreococcus lucimarinus	estExt_fgenesh1_pg.C_Chr_160056|25657	estExt_fgenesh1_pg.C_Chr_160056	Phytozome 13	https://phytozome-next.jgi.doe.gov/
Coccomyxa subellipsoidea	fgenesh1_pg.7_num_173|41769	fgenesh1_pg.7_num_173	Phytozome 13	https://phytozome-next.jgi.doe.gov/
Glycine max	Glyma.07G030800	Glyma.07G030800	Phytozome 13	https://phytozome-next.jgi.doe.gov/
Glycine max	Glyma.08G212000	Glyma.08G212000	Phytozome 13	https://phytozome-next.jgi.doe.gov/
Glycine max	Glyma.12G013100	Glyma.12G013100	Phytozome 13	https://phytozome-next.jgi.doe.gov/
Glycine max	Glyma.09G223800	Glyma.09G223800	Phytozome 13	https://phytozome-next.jgi.doe.gov/
Glycine max	Glyma.18G010500	Glyma.18G010500	Phytozome 13	https://phytozome-next.jgi.doe.gov/
Glycine max	Glyma.11G246600	Glyma.11G246600	Phytozome 13	https://phytozome-next.jgi.doe.gov/
Glycine max	Glyma.18G094600	Glyma.18G094600	Phytozome 13	https://phytozome-next.jgi.doe.gov/
Glycine max	Glyma.08G318900	Glyma.08G318900	Phytozome 13	https://phytozome-next.jgi.doe.gov/
Glycine max	Glyma.06G190600	Glyma.06G190600	Phytozome 13	https://phytozome-next.jgi.doe.gov/
Glycine max	Glyma.05G029500	Glyma.05G029500	Phytozome 13	https://phytozome-next.jgi.doe.gov/
Glycine max	Glyma.17G097400	Glyma.17G097400	Phytozome 13	https://phytozome-next.jgi.doe.gov/
Glycine max	Glyma.15G216700	Glyma.15G216700	Phytozome 13	https://phytozome-next.jgi.doe.gov/
Glycine max	Glyma.08G230000	Glyma.08G230000	Phytozome 13	https://phytozome-next.jgi.doe.gov/
Glycine max	Glyma.06G316200	Glyma.06G316200	Phytozome 13	https://phytozome-next.jgi.doe.gov/
Glycine max	Glyma.04G130100	Glyma.04G130100	Phytozome 13	https://phytozome-next.jgi.doe.gov/
Glycine max	Glyma.07G043600	Glyma.07G043600	Phytozome 13	https://phytozome-next.jgi.doe.gov/
Glycine max	Glyma.16G012000	Glyma.16G012000	Phytozome 13	https://phytozome-next.jgi.doe.gov/
Glycine max	Glyma.06G054700	Glyma.06G054700	Phytozome 13	https://phytozome-next.jgi.doe.gov/
Glycine max	Glyma.20G015900	Glyma.20G015900	Phytozome 13	https://phytozome-next.jgi.doe.gov/
Glycine max	Glyma.13G071400	Glyma.13G071400	Phytozome 13	https://phytozome-next.jgi.doe.gov/
Glycine max	Glyma.11G134200	Glyma.11G134200	Phytozome 13	https://phytozome-next.jgi.doe.gov/
Glycine max	Glyma.12G058200	Glyma.12G058200	Phytozome 13	https://phytozome-next.jgi.doe.gov/
Glycine max	Glyma.14G063700	Glyma.14G063700	Phytozome 13	https://phytozome-next.jgi.doe.gov/
Glycine max	Glyma.02G252800	Glyma.02G252800	Phytozome 13	https://phytozome-next.jgi.doe.gov/
Glycine max	Glyma.15G264600	Glyma.15G264600	Phytozome 13	https://phytozome-next.jgi.doe.gov/
Glycine max	Glyma.01G106800	Glyma.01G106800	Phytozome 13	https://phytozome-next.jgi.doe.gov/
Glycine max	Glyma.02G076600	Glyma.02G076600	Phytozome 13	https://phytozome-next.jgi.doe.gov/
Zea mays	Zm00001d015777	Zm00001d015777	Phytozome 13	https://phytozome-next.jgi.doe.gov/
Zea mays	Zm00001d044874	Zm00001d044874	Phytozome 13	https://phytozome-next.jgi.doe.gov/
Zea mays	Zm00001d031325	Zm00001d031325	Phytozome 13	https://phytozome-next.jgi.doe.gov/
Zea mays	Zm00001d039169	Zm00001d039169	Phytozome 13	https://phytozome-next.jgi.doe.gov/
Zea mays	Zm00001d031129	Zm00001d031129	Phytozome 13	https://phytozome-next.jgi.doe.gov/
Zea mays	Zm00001d013641	Zm00001d013641	Phytozome 13	https://phytozome-next.jgi.doe.gov/
Zea mays	Zm00001d033478	Zm00001d033478	Phytozome 13	https://phytozome-next.jgi.doe.gov/
Zea mays	Zm00001d032893	Zm00001d032893	Phytozome 13	https://phytozome-next.jgi.doe.gov/
Zea mays	Zm00001d018298	Zm00001d018298	Phytozome 13	https://phytozome-next.jgi.doe.gov/
Zea mays	Zm00001d007271	Zm00001d007271	Phytozome 13	https://phytozome-next.jgi.doe.gov/
Zea mays	Zm00001d053965	Zm00001d053965	Phytozome 13	https://phytozome-next.jgi.doe.gov/
Zea mays	Zm00001d017813	Zm00001d017813	Phytozome 13	https://phytozome-next.jgi.doe.gov/
Zea mays	Zm00001d028561	Zm00001d028561	Phytozome 13	https://phytozome-next.jgi.doe.gov/
Zea mays	Zm00001d047841	Zm00001d047841	Phytozome 13	https://phytozome-next.jgi.doe.gov/
Zea mays	Zm00001d028557	Zm00001d028557	Phytozome 13	https://phytozome-next.jgi.doe.gov/
Zea mays	Zm00001d028555	Zm00001d028555	Phytozome 13	https://phytozome-next.jgi.doe.gov/
Zea mays	Zm00001d039941	Zm00001d039941	Phytozome 13	https://phytozome-next.jgi.doe.gov/
Zea mays	Zm00001d039942	Zm00001d039942	Phytozome 13	https://phytozome-next.jgi.doe.gov/
Zea mays	Zm00001d039936	Zm00001d039936	Phytozome 13	https://phytozome-next.jgi.doe.gov/
Zea mays	Zm00001d008577	Zm00001d008577	Phytozome 13	https://phytozome-next.jgi.doe.gov/
Zea mays	Zm00001d039933	Zm00001d039933	Phytozome 13	https://phytozome-next.jgi.doe.gov/
Arabidopsis thaliana	AT1G52560.1	AtHsp26.5-MII	The Arabidopsis Information Resource (TAIR)	http://www.arabidopsis.org/
Arabidopsis thaliana	AT5G51440.1	AtHsp23.5-MI	The Arabidopsis Information Resource (TAIR)	http://www.arabidopsis.org/
Arabidopsis thaliana	AT4G25200.1	AtHsp23.6-MI	The Arabidopsis Information Resource (TAIR)	http://www.arabidopsis.org/
Arabidopsis thaliana	AT4G27670.1	AtHsp25.3-P	The Arabidopsis Information Resource (TAIR)	http://www.arabidopsis.org/
Arabidopsis thaliana	AT5G54660.1	AtHsp21.7-CVI	The Arabidopsis Information Resource (TAIR)	http://www.arabidopsis.org/
Arabidopsis thaliana	AT4G21870.1	AtHsp15.4-CV	The Arabidopsis Information Resource (TAIR)	http://www.arabidopsis.org/
Arabidopsis thaliana	AT1G54050.1	AtHsp17.4-CIII	The Arabidopsis Information Resource (TAIR)	http://www.arabidopsis.org/
Arabidopsis thaliana	AT5G12030.1	AtHsp17.7-CII	The Arabidopsis Information Resource (TAIR)	http://www.arabidopsis.org/
Arabidopsis thaliana	AT5G12020.1	AtHsp17.6-CII	The Arabidopsis Information Resource (TAIR)	http://www.arabidopsis.org/
Arabidopsis thaliana	AT4G10250.1	AtHsp22.0-ER	The Arabidopsis Information Resource (TAIR)	http://www.arabidopsis.org/
Arabidopsis thaliana	AT5G37670.1	AtHsp15.7-Po	The Arabidopsis Information Resource (TAIR)	http://www.arabidopsis.org/
Arabidopsis thaliana	AT2G29500.1	AtHsp17.6B-CI	The Arabidopsis Information Resource (TAIR)	http://www.arabidopsis.org/
Arabidopsis thaliana	AT1G59860.1	AtHsp17.6A-CI	The Arabidopsis Information Resource (TAIR)	http://www.arabidopsis.org/
Arabidopsis thaliana	AT1G07400.1	AtHsp17.8-CI	The Arabidopsis Information Resource (TAIR)	http://www.arabidopsis.org/
Arabidopsis thaliana	AT5G59720.1	AtHsp18.1-CI	The Arabidopsis Information Resource (TAIR)	http://www.arabidopsis.org/
Arabidopsis thaliana	AT3G46230.1	AtHsp17.4-CI	The Arabidopsis Information Resource (TAIR)	http://www.arabidopsis.org/
Arabidopsis thaliana	AT1G53540.1	AtHsp17.6C-CI	The Arabidopsis Information Resource (TAIR)	http://www.arabidopsis.org/
Arabidopsis thaliana	AT2G19310.1	AtHsp18.5-CIV	The Arabidopsis Information Resource (TAIR)	http://www.arabidopsis.org/
Oryza sativa	LOC_Os02g10710	OsHsp23.6-MII	Rice Genome Annotation Project	http://rice.uga.edu/
Oryza sativa	LOC_Os06g11610	OsHsp26.2-MI	Rice Genome Annotation Project	http://rice.uga.edu/
Oryza sativa	LOC_Os03g14180	OsHsp26.7-P	Rice Genome Annotation Project	http://rice.uga.edu/
Oryza sativa	LOC_Os05g42120	OsHsp22.3-CVI	Rice Genome Annotation Project	http://rice.uga.edu/
Oryza sativa	LOC_Os07g33350	OsHsp18.8-CV	Rice Genome Annotation Project	http://rice.uga.edu/
Oryza sativa	LOC_Os02g54140	OsHsp18.6-CIII	Rice Genome Annotation Project	http://rice.uga.edu/
Oryza sativa	LOC_Os02g12610	OsHsp19.0-CII	Rice Genome Annotation Project	http://rice.uga.edu/
Oryza sativa	LOC_Os01g08860	OsHsp18.0-CII	Rice Genome Annotation Project	http://rice.uga.edu/
Oryza sativa	LOC_Os04g36750	OsHsp23.2-ER	Rice Genome Annotation Project	http://rice.uga.edu/
Oryza sativa	LOC_Os11g13980	OsHsp21.8-ER	Rice Genome Annotation Project	http://rice.uga.edu/
Oryza sativa	LOC_Os02g03570	OsHsp18.8-CX	Rice Genome Annotation Project	http://rice.uga.edu/
Oryza sativa	LOC_Os06g14240	OsHsp16.0-Px	Rice Genome Annotation Project	http://rice.uga.edu/
Oryza sativa	LOC_Os02g48140	OsHsp17.8-CXI	Rice Genome Annotation Project	http://rice.uga.edu/
Oryza sativa	LOC_Os03g15960	OsHsp17.9A-CI	Rice Genome Annotation Project	http://rice.uga.edu/
Oryza sativa	LOC_Os03g16040	OsHsp17.7-CI	Rice Genome Annotation Project	http://rice.uga.edu/
Oryza sativa	LOC_Os03g16030	OsHsp18.0-CI	Rice Genome Annotation Project	http://rice.uga.edu/
Oryza sativa	LOC_Os03g16020	OsHsp17.4-CI	Rice Genome Annotation Project	http://rice.uga.edu/
Oryza sativa	LOC_Os01g04350	OsHsp17.9B-CIX	Rice Genome Annotation Project	http://rice.uga.edu/
Oryza sativa	LOC_Os01g04340	OsHsp16.6-CVIII	Rice Genome Annotation Project	http://rice.uga.edu/
Oryza sativa	LOC_Os01g04360	OsHsp16.9C-CI	Rice Genome Annotation Project	http://rice.uga.edu/
Oryza sativa	LOC_Os01g04380	OsHsp16.9B-CI	Rice Genome Annotation Project	http://rice.uga.edu/
Oryza sativa	LOC_Os01g04370	OsHsp16.9A-CI	Rice Genome Annotation Project	http://rice.uga.edu/
Cyanophora paradoxa	tig00000821_g4465.t1	Cyanophora_paradoxa_tig00000821_g4465.t1	The Cyanophora paradoxa Genome project	http://cyanophora.rutgers.edu/cyanophora_v2018/
Cyanophora paradoxa	tig00020604_g11848.t1	Cyanophora_paradoxa_tig00020604_g11848.t1	The Cyanophora paradoxa Genome project	http://cyanophora.rutgers.edu/cyanophora_v2018/
Cyanophora paradoxa	tig00020604_g11853.t1	Cyanophora_paradoxa_tig00020604_g11853.t1	The Cyanophora paradoxa Genome project	http://cyanophora.rutgers.edu/cyanophora_v2018/
Cyanidioschyzon merolae	XP_005534842.1	CymHsp20-20.6	NCBI	http://www.ncbi.nlm.nih.gov/
Cyanidioschyzon merolae	XP_005534843.1	CymHsp20-27.1	NCBI	http://www.ncbi.nlm.nih.gov/
Galdieria sulphuraria	XP_005702890.1	GasHsp20-18.0	NCBI	http://www.ncbi.nlm.nih.gov/
Galdieria sulphuraria	XP_005707918.1	GasHsp20-23.0	NCBI	http://www.ncbi.nlm.nih.gov/
Galdieria sulphuraria	XP_005707806.1	GasHsp20-20.4	NCBI	http://www.ncbi.nlm.nih.gov/
Cyanidium caldarium	ctg_466.g243	CacHsp20-26.2	EukProt	https://doi.org/10.6084/m9.figshare.12417881.v2
Cyanidium caldarium	ctg_466.g245	CacHsp20-13.4	EukProt	https://doi.org/10.6084/m9.figshare.12417881.v2
Chondrus crispus	XP_005715945.1	ChcHsp20-17.9	NCBI	http://www.ncbi.nlm.nih.gov/
Chondrus crispus	XP_005710587.1	ChcHsp20-16.5	NCBI	http://www.ncbi.nlm.nih.gov/
Chondrus crispus	XP_005710585.1	ChcHsp20-18.6	NCBI	http://www.ncbi.nlm.nih.gov/
Chondrus crispus	XP_005710590.1	ChcHsp20-18.7a	NCBI	http://www.ncbi.nlm.nih.gov/
Chondrus crispus	XP_005713022.1	ChcHsp20-18.7b	NCBI	http://www.ncbi.nlm.nih.gov/
Gracilariopsis chorda	PXF48856.1	GrcHsp20-16.7	NCBI	http://www.ncbi.nlm.nih.gov/
Gracilariopsis chorda	PXF48861.1	GrcHsp20-19.1	NCBI	http://www.ncbi.nlm.nih.gov/
Gracilariopsis chorda	PXF43131.1	GrcHsp20-18.5a	NCBI	http://www.ncbi.nlm.nih.gov/
Gracilariopsis chorda	PXF45332.1	GrcHsp20-18.5b	NCBI	http://www.ncbi.nlm.nih.gov/
Gracilariopsis chorda	PXF48858.1	GrcHsp20-19.0	NCBI	http://www.ncbi.nlm.nih.gov/
Gracilariopsis chorda	PXF48860.1	GrcHsp20-17.4	NCBI	http://www.ncbi.nlm.nih.gov/
Agarophyton chilense	GEZJ01004084.1	AcHsp20-27.3	EukProt	https://doi.org/10.6084/m9.figshare.12417881.v2
Agarophyton chilense	GEZJ01006567.1	AcHsp20-22.7	EukProt	https://doi.org/10.6084/m9.figshare.12417881.v2
Agarophyton chilense	GEZJ01010286.1	AcHsp20-12.9	EukProt	https://doi.org/10.6084/m9.figshare.12417881.v2
Agarophyton chilense	GEZJ01000271.1	AcHsp20-14.7	EukProt	https://doi.org/10.6084/m9.figshare.12417881.v2
Agarophyton chilense	GEZJ01010753.1	AcHsp20-14.9	EukProt	https://doi.org/10.6084/m9.figshare.12417881.v2
Agarophyton chilense	GEZJ01010526.1	AcHsp20-13.8	EukProt	https://doi.org/10.6084/m9.figshare.12417881.v2
Agarophyton chilense	GEZJ01000906.1	AcHsp20-17.6	EukProt	https://doi.org/10.6084/m9.figshare.12417881.v2
Agarophyton chilense	GEZJ01007007.1	AcHsp20-21.7	EukProt	https://doi.org/10.6084/m9.figshare.12417881.v2
Agarophyton chilense	GEZJ01008127.1	AcHsp20-13.0	EukProt	https://doi.org/10.6084/m9.figshare.12417881.v2
Madagascaria erythrocladioides	CAMPEP_0198329610	MeHsp20-13.4	EukProt	https://doi.org/10.6084/m9.figshare.12417881.v2
Madagascaria erythrocladioides	CAMPEP_0198325328	MeHsp20-21.4	EukProt	https://doi.org/10.6084/m9.figshare.12417881.v2
Madagascaria erythrocladioides	CAMPEP_0198323184	MeHsp20-24.8	EukProt	https://doi.org/10.6084/m9.figshare.12417881.v2
Madagascaria erythrocladioides	CAMPEP_0198332838	MeHsp20-18.6	EukProt	https://doi.org/10.6084/m9.figshare.12417881.v2
Madagascaria erythrocladioides	CAMPEP_0198322028	MeHsp20-18.5	EukProt	https://doi.org/10.6084/m9.figshare.12417881.v2
Madagascaria erythrocladioides	CAMPEP_0198308332	MeHsp20-19.6	EukProt	https://doi.org/10.6084/m9.figshare.12417881.v2
Madagascaria erythrocladioides	CAMPEP_0198370546	MeHsp20-19.7	EukProt	https://doi.org/10.6084/m9.figshare.12417881.v2
Compsopogon caeruleus	CAMPEP_0184678794	CocHsp20-21.6	EukProt	https://doi.org/10.6084/m9.figshare.12417881.v2
Compsopogon caeruleus	CAMPEP_0184689562	CocHsp20-13.6	EukProt	https://doi.org/10.6084/m9.figshare.12417881.v2
Compsopogon caeruleus	CAMPEP_0184684952	CocHsp20-17.5	EukProt	https://doi.org/10.6084/m9.figshare.12417881.v2
Compsopogon caeruleus	CAMPEP_0184678182	CocHsp20-19.6	EukProt	https://doi.org/10.6084/m9.figshare.12417881.v2
Compsopogon caeruleus	CAMPEP_0184685346	CocHsp20-22.2	EukProt	https://doi.org/10.6084/m9.figshare.12417881.v2
Compsopogon caeruleus	CAMPEP_0184688626	CocHsp20-18.5	EukProt	https://doi.org/10.6084/m9.figshare.12417881.v2
Compsopogon caeruleus	CAMPEP_0184688652	CocHsp20-19.1	EukProt	https://doi.org/10.6084/m9.figshare.12417881.v2
Compsopogon caeruleus	CAMPEP_0184677568	CocHsp20-7.6	EukProt	https://doi.org/10.6084/m9.figshare.12417881.v2
Erythrolobus australicus	CAMPEP_0185834268	EaHsp20-26.5	EukProt	https://doi.org/10.6084/m9.figshare.12417881.v2
Erythrolobus australicus	CAMPEP_0185831210	EaHsp20-30.4	EukProt	https://doi.org/10.6084/m9.figshare.12417881.v2
Erythrolobus australicus	CAMPEP_0185832030	EaHsp20-25.9	EukProt	https://doi.org/10.6084/m9.figshare.12417881.v2
Porphyridium aerugineum	CAMPEP_0184695396	PoaHsp20-15.8	EukProt	https://doi.org/10.6084/m9.figshare.12417881.v2
Porphyridium aerugineum	CAMPEP_0184695058	PoaHsp20-15.6a	EukProt	https://doi.org/10.6084/m9.figshare.12417881.v2
Porphyridium aerugineum	CAMPEP_0184706748	PoaHsp20-26.9	EukProt	https://doi.org/10.6084/m9.figshare.12417881.v2
Porphyridium aerugineum	CAMPEP_0184692014	PoaHsp20-15.5	EukProt	https://doi.org/10.6084/m9.figshare.12417881.v2
Porphyridium aerugineum	CAMPEP_0184695184	PoaHsp20-15.6b	EukProt	https://doi.org/10.6084/m9.figshare.12417881.v2
Porphyridium aerugineum	CAMPEP_0184694450	PoaHsp20-49.3	EukProt	https://doi.org/10.6084/m9.figshare.12417881.v2
Porphyridium purpureum	KAA8492424.1	PrpHsp20-17.6	NCBI	http://www.ncbi.nlm.nih.gov/
Porphyridium purpureum	KAA8495217.1	PrpHsp20-17.1a	NCBI	http://www.ncbi.nlm.nih.gov/
Porphyridium purpureum	KAA8498095.1	PrpHsp20-17.1b	NCBI	http://www.ncbi.nlm.nih.gov/
Porphyridium purpureum	KAA8490456.1	PrpHsp20-22.1	NCBI	http://www.ncbi.nlm.nih.gov/
Porphyridium purpureum	KAA8495218.1	PrpHsp20-22.0	NCBI	http://www.ncbi.nlm.nih.gov/
Porphyridium purpureum	KAA8490455.1	PrpHsp20-25.2a	NCBI	http://www.ncbi.nlm.nih.gov/
Porphyridium purpureum	KAA8495219.1	PrpHsp20-25.2b	NCBI	http://www.ncbi.nlm.nih.gov/
Porphyridium purpureum	KAA8493148.1	PrpHsp20-37.4	NCBI	http://www.ncbi.nlm.nih.gov/
Pyropia yezoensis	py02384.t1	PyyHsp20-19.6	NCBI	http://www.ncbi.nlm.nih.gov/
Pyropia yezoensis	py09904.t1	PyyHsp20-20.3	NCBI	http://www.ncbi.nlm.nih.gov/
Pyropia yezoensis	py04518.t1	PyyHsp20-25.9	NCBI	http://www.ncbi.nlm.nih.gov/
Pyropia yezoensis	py08669.t1	PyyHsp20-19.2	NCBI	http://www.ncbi.nlm.nih.gov/
Pyropia yezoensis	py10585.t1	PyyHsp20-19.3	NCBI	http://www.ncbi.nlm.nih.gov/
Pyropia yezoensis	pyi00792.t1	PyyHsp20-37.4	NCBI	http://www.ncbi.nlm.nih.gov/
Pyropia yezoensis	py04674.t1	PyyHsp20-37.6	NCBI	http://www.ncbi.nlm.nih.gov/
Pyropia haitanensis	ph07457.t1	PphHsp20-25.9	NCBI	http://www.ncbi.nlm.nih.gov/
Pyropia haitanensis	ph07461.t1	PphHsp20-19.2a	NCBI	http://www.ncbi.nlm.nih.gov/
Pyropia haitanensis	ph07459.t1	PphHsp20-19.2b	NCBI	http://www.ncbi.nlm.nih.gov/
Pyropia haitanensis	ph11471.t1	PphHsp20-19.1	NCBI	http://www.ncbi.nlm.nih.gov/
Pyropia haitanensis	ph09479.t1	PphHsp20-28.5	NCBI	http://www.ncbi.nlm.nih.gov/
Pyropia haitanensis	ph03936.t1	PphHsp20-15.6	NCBI	http://www.ncbi.nlm.nih.gov/
Pyropia haitanensis	ph02610.t1	PphHsp20-20.8	NCBI	http://www.ncbi.nlm.nih.gov/
Pyropia haitanensis	ph00679.t1	PphHsp20-31.9	NCBI	http://www.ncbi.nlm.nih.gov/
Porphyra umbilicalis	OSX71144.1	PhuHsp20-18.8	NCBI	http://www.ncbi.nlm.nih.gov/
Porphyra umbilicalis	OSX71147.1	PhuHsp20-19.3	NCBI	http://www.ncbi.nlm.nih.gov/
Porphyra umbilicalis	OSX70650.1	PhuHsp20-24.4	NCBI	http://www.ncbi.nlm.nih.gov/
Porphyra umbilicalis	OSX74548.1	PhuHsp20-19.0	NCBI	http://www.ncbi.nlm.nih.gov/
Porphyra umbilicalis	OSX79903.1	PhuHsp20-18.9	NCBI	http://www.ncbi.nlm.nih.gov/
Porphyra umbilicalis	OSX69841.1	PhuHsp20-28.5	NCBI	http://www.ncbi.nlm.nih.gov/
Porphyra umbilicalis	OSX74826.1	PhuHsp20-20.1	NCBI	http://www.ncbi.nlm.nih.gov/
Porphyra umbilicalis	OSX77904.1	PhuHsp20-20.5	NCBI	http://www.ncbi.nlm.nih.gov/
Porphyra umbilicalis	OSX74810.1	PhuHsp20-37.5	NCBI	http://www.ncbi.nlm.nih.gov/
Rhodella violacea	CAMPEP_0174895196	RhvHsp20-21.4	EukProt	https://doi.org/10.6084/m9.figshare.12417881.v2
Rhodella violacea	CAMPEP_0184715324	RhvHsp20-26.8	EukProt	https://doi.org/10.6084/m9.figshare.12417881.v2
Rhodella violacea	CAMPEP_0174886410	RhvHsp20-17.4	EukProt	https://doi.org/10.6084/m9.figshare.12417881.v2
Rhodosorus marinus	CAMPEP_0113960408	RomHsp20-31.6	EukProt	https://doi.org/10.6084/m9.figshare.12417881.v2
Rhodosorus marinus	CAMPEP_0113955958	RomHsp20-34.8	EukProt	https://doi.org/10.6084/m9.figshare.12417881.v2
Rhodosorus marinus	CAMPEP_0184742900	RomHsp20-34.0	EukProt	https://doi.org/10.6084/m9.figshare.12417881.v2
Rhodosorus marinus	CAMPEP_0113959018	RomHsp20-20.0	EukProt	https://doi.org/10.6084/m9.figshare.12417881.v2
Rhodosorus marinus	CAMPEP_0184738634	RomHsp20-16.4	EukProt	https://doi.org/10.6084/m9.figshare.12417881.v2
Rhodosorus marinus	CAMPEP_0113964910	RomHsp20-13.4	EukProt	https://doi.org/10.6084/m9.figshare.12417881.v2
Stylonematophyceae sp	CAMPEP_0198726038	StHsp20-35.5	EukProt	https://doi.org/10.6084/m9.figshare.12417881.v2
Stylonematophyceae sp	CAMPEP_0198728348	StHsp20-22.5	EukProt	https://doi.org/10.6084/m9.figshare.12417881.v2
Stylonematophyceae sp	CAMPEP_0198728000	StHsp20-23.2	EukProt	https://doi.org/10.6084/m9.figshare.12417881.v2
Stylonematophyceae sp	CAMPEP_0198731946	StHsp20-23.6	EukProt	https://doi.org/10.6084/m9.figshare.12417881.v2
Stylonematophyceae sp	CAMPEP_0198732500	StHsp20-6.6	EukProt	https://doi.org/10.6084/m9.figshare.12417881.v2
