# Supplementary material for: Heat Shock Protein 20 Gene Superfamilies in Red Algae: Evolutionary and Functional Diversities
Source: Front Plant Sci. 2022 Mar 16;13:817852. doi: 10.3389/fpls.2022.817852 (PMC8966773; doi:10.3389/fpls.2022.817852)
Supplement: Supplementary file 3 [file Table_3.XLSX]

## Sheet: Table S3
Supplementary Table 3. FPKM values of Hsp20 genes in different parts of the blade in Pyropia yezoensis
Gene name	Genen ID	base_1	base_2	base_3	middle_1	middle_2	middle_3
PyyHsp20-19.6	py02384.t1	310.338	282.355	247.304	31.6111	60.6052	83.3769
PyyHsp20-20.3	py09904.t1	154.717	122.077	46.9789	230.761	250.893	113.76
PyyHsp20-25.9	py04518.t1	0	0	0	1.26445	0	0
PyyHsp20-19.2	py08669.t1	9.04775	0	0	0	0	1.41317
PyyHsp20-19.3	py10585.t1	874.918	1021.46	779.141	140.353	153.142	204.203
PyyHsp20-37.4	pyi00792.t1	0	5.63034	7.97753	2.52889	14.9884	12.1956
PyyHsp20-37.6	py04674.t1	379.101	306.439	252.622	25.9211	12.3817	26.1436
