# Supplementary material for: Heat Shock Protein 20 Gene Superfamilies in Red Algae: Evolutionary and Functional Diversities
Source: Front Plant Sci. 2022 Mar 16;13:817852. doi: 10.3389/fpls.2022.817852 (PMC8966773; doi:10.3389/fpls.2022.817852)
Supplement: Supplementary file 6 [file Table_6.XLSX]

## Sheet: Table S6
Supplementary Table 6. Tandem and segmental duplicated Hsp20 genes in red algae
Duplicated Gene Pairs		Type of Duplication	Ka	Ks	Ka/Ks	Selection pressure
CymHsp20-20.6	CymHsp20-27.1	Tandem	0.652584	1.64571	0.396537	purifying selection
GrcHsp20-17.4	GrcHsp20-19.1	Tandem	0.274725	1.31775	0.20848	purifying selection
PrpHsp20-17.1a	PrpHsp20-22.0	Tandem	0.385269	1.61805	0.238107	purifying selection
PrpHsp20-22.0	PrpHsp20-25.2b	Tandem	0.634537	1.98249	0.320071	purifying selection
PrpHsp20-25.2a	PrpHsp20-22.1	Tandem	0.635786	2.05982	0.308661	purifying selection
PrpHsp20-17.1a	PrpHsp20-25.2a	Segmental	0.541175	3.77283	0.14344	purifying selection
PrpHsp20-17.1b	PrpHsp20-17.1a	Segmental	0	0.00970887	0	neutral selection
