# Supplementary material for: Heat Shock Protein 20 Gene Superfamilies in Red Algae: Evolutionary and Functional Diversities
Source: Front Plant Sci. 2022 Mar 16;13:817852. doi: 10.3389/fpls.2022.817852 (PMC8966773; doi:10.3389/fpls.2022.817852)
Supplement: Supplementary file 7 [file Table_7.XLSX]

## Sheet: Table S7
Supplementary Table 7. Syntenic Hsp20 gene pairs between red algae
Syntenic gene pairs		Ka	Ks	Ka/Ks	Selection pressure
PphHsp20-15.6	PyyHsp20-19.6	0.173452	0.564194	0.307433	purifying selection
PphHsp20-20.8	PyyHsp20-20.3	0.198063	0.51791	0.382428	purifying selection
PphHsp20-25.9	PyyHsp20-25.9	0.116968	0.634193	0.184436	purifying selection
PphHsp20-19.1	PyyHsp20-19.2	0.069478	0.655674	0.105964	purifying selection
PphHsp20-28.5	PyyHsp20-37.6	0.167864	0.40503	0.414447	purifying selection
PhuHsp20-20.1	PyyHsp20-37.6	0.308279	0.526401	0.585635	purifying selection
